# Supplementary material for: Labour promotes systemic mobilisation of monocytes, T cell activation and local secretion of chemotactic factors in the intervillous space of the placenta
Source: Front Immunol. 2023 Mar 8;14:1129261. doi: 10.3389/fimmu.2023.1129261 (PMC10030611; doi:10.3389/fimmu.2023.1129261)
Supplement: Supplementary file 2 [file Table_3.xlsx]

## Sheet: Supplementary table S3
Panel	Assay	Alternative name	Uniprot ID	LOD	Missing Data freq.
Olink Target 96 Cardiovascular II(v.5007)	BMP-6		P22004	1.44936	0.39474
Olink Target 96 Cardiovascular II(v.5007)	ANGPT1		Q15389	4.40536	0
Olink Target 96 Cardiovascular II(v.5007)	ADM		P35318	1.9068	0
Olink Target 96 Cardiovascular II(v.5007)	CD40-L		P29965	0.71576	0
Olink Target 96 Cardiovascular II(v.5007)	SLAMF7		Q9NQ25	2.03181	0.73684
Olink Target 96 Cardiovascular II(v.5007)	PGF		P49763	1.02714	0
Olink Target 96 Cardiovascular II(v.5007)	ADAM-TS13		Q76LX8	1.23016	0
Olink Target 96 Cardiovascular II(v.5007)	BOC		Q9BWV1	0.93708	0
Olink Target 96 Cardiovascular II(v.5007)	IL-4RA		P24394	1.147	0
Olink Target 96 Cardiovascular II(v.5007)	SRC		P12931	2.20538	0
Olink Target 96 Cardiovascular II(v.5007)	IL-1ra		P18510	-0.27056	0
Olink Target 96 Cardiovascular II(v.5007)	IL6		P05231	1.19152	0.03947
Olink Target 96 Cardiovascular II(v.5007)	TNFRSF10A		O00220	1.15773	0
Olink Target 96 Cardiovascular II(v.5007)	STK4		Q13043	0.8788	0
Olink Target 96 Cardiovascular II(v.5007)	IDUA		P35475	-0.08225	0
Olink Target 96 Cardiovascular II(v.5007)	TNFRSF11A		Q9Y6Q6	-0.07831	0
Olink Target 96 Cardiovascular II(v.5007)	PAR-1		P25116	1.25403	0
Olink Target 96 Cardiovascular II(v.5007)	TRAIL-R2		O14763	2.09903	0
Olink Target 96 Cardiovascular II(v.5007)	PRSS27		Q9BQR3	0.92389	0
Olink Target 96 Cardiovascular II(v.5007)	TIE2		Q02763	1.42813	0
Olink Target 96 Cardiovascular II(v.5007)	TF		P13726	1.03316	0
Olink Target 96 Cardiovascular II(v.5007)	IL1RL2		Q9HB29	1.19759	0
Olink Target 96 Cardiovascular II(v.5007)	PDGF subunit B		P01127	0.54839	0
Olink Target 96 Cardiovascular II(v.5007)	IL-27		Q8NEV9,Q14213	0.71079	0
Olink Target 96 Cardiovascular II(v.5007)	IL-17D		Q8TAD2	1.99794	0.84211
Olink Target 96 Cardiovascular II(v.5007)	CXCL1		P09341	2.39185	0
Olink Target 96 Cardiovascular II(v.5007)	LOX-1		P78380	0.63377	0
Olink Target 96 Cardiovascular II(v.5007)	Gal-9		O00182	1.68813	0
Olink Target 96 Cardiovascular II(v.5007)	GIF		P27352	0.65264	0
Olink Target 96 Cardiovascular II(v.5007)	SCF		P21583	0.72858	0
Olink Target 96 Cardiovascular II(v.5007)	IL18		Q14116	0.87322	0
Olink Target 96 Cardiovascular II(v.5007)	FGF-21		Q9NSA1	0.67077	0.01316
Olink Target 96 Cardiovascular II(v.5007)	PIgR		P01833	1.58834	0
Olink Target 96 Cardiovascular II(v.5007)	RAGE		Q15109	0.03415	0
Olink Target 96 Cardiovascular II(v.5007)	SOD2		P04179	1.39221	0
Olink Target 96 Cardiovascular II(v.5007)	CTRC		Q99895	2.37651	0
Olink Target 96 Cardiovascular II(v.5007)	FGF-23		Q9GZV9	1.55973	0.53947
Olink Target 96 Cardiovascular II(v.5007)	SPON2		Q9BUD6	0.18109	0
Olink Target 96 Cardiovascular II(v.5007)	GH		P01241	1.55939	0
Olink Target 96 Cardiovascular II(v.5007)	FS		P19883	2.72059	0
Olink Target 96 Cardiovascular II(v.5007)	GLO1		Q04760	0.78426	0
Olink Target 96 Cardiovascular II(v.5007)	CD84		Q9UIB8	2.68639	0
Olink Target 96 Cardiovascular II(v.5007)	PAPPA		Q13219	1.11641	0
Olink Target 96 Cardiovascular II(v.5007)	SERPINA12		Q8IW75	-0.385	0
Olink Target 96 Cardiovascular II(v.5007)	REN		P00797	1.07704	0
Olink Target 96 Cardiovascular II(v.5007)	DECR1		Q16698	1.05005	0
Olink Target 96 Cardiovascular II(v.5007)	MERTK		Q12866	1.59528	0
Olink Target 96 Cardiovascular II(v.5007)	KIM1		Q96D42	0.99098	0
Olink Target 96 Cardiovascular II(v.5007)	THBS2		P35442	0.59033	0
Olink Target 96 Cardiovascular II(v.5007)	TM		P07204	2.45584	0
Olink Target 96 Cardiovascular II(v.5007)	VSIG2		Q96IQ7	1.20252	0
Olink Target 96 Cardiovascular II(v.5007)	AMBP		P02760	0.46322	0
Olink Target 96 Cardiovascular II(v.5007)	PRELP		P51888	-0.07653	0
Olink Target 96 Cardiovascular II(v.5007)	HO-1		P09601	0.85642	0
Olink Target 96 Cardiovascular II(v.5007)	XCL1		P47992	0.21287	0
Olink Target 96 Cardiovascular II(v.5007)	IL16		Q14005	0.29519	0
Olink Target 96 Cardiovascular II(v.5007)	SORT1		Q99523	0.96627	0
Olink Target 96 Cardiovascular II(v.5007)	CEACAM8		P31997	1.35403	0
Olink Target 96 Cardiovascular II(v.5007)	PTX3		P26022	0.83116	0
Olink Target 96 Cardiovascular II(v.5007)	PSGL-1		Q14242	0.74067	0
Olink Target 96 Cardiovascular II(v.5007)	CCL17		Q92583	0.93319	0
Olink Target 96 Cardiovascular II(v.5007)	CCL3		P10147	1.05304	0
Olink Target 96 Cardiovascular II(v.5007)	MMP7		P09237	0.17231	0
Olink Target 96 Cardiovascular II(v.5007)	IgG Fc receptor II-b		P31994	1.20854	0.10526
Olink Target 96 Cardiovascular II(v.5007)	ITGB1BP2		Q9UKP3	2.11947	0
Olink Target 96 Cardiovascular II(v.5007)	DCN		P07585	1.01537	0
Olink Target 96 Cardiovascular II(v.5007)	Dkk-1		O94907	0.65639	0
Olink Target 96 Cardiovascular II(v.5007)	LPL		P06858	2.49941	0
Olink Target 96 Cardiovascular II(v.5007)	PRSS8		Q16651	-0.32593	0
Olink Target 96 Cardiovascular II(v.5007)	AGRP		O00253	0.38141	0
Olink Target 96 Cardiovascular II(v.5007)	HB-EGF		Q99075	0.44934	0
Olink Target 96 Cardiovascular II(v.5007)	GDF-2		Q9UK05	1.03929	0
Olink Target 96 Cardiovascular II(v.5007)	FABP2		P12104	1.57189	0
Olink Target 96 Cardiovascular II(v.5007)	THPO		P40225	0.92607	0
Olink Target 96 Cardiovascular II(v.5007)	MARCO		Q9UEW3	1.9862	0
Olink Target 96 Cardiovascular II(v.5007)	GT		P51161	0.22709	0.22368
Olink Target 96 Cardiovascular II(v.5007)	BNP		P16860	1.40286	0.88158
Olink Target 96 Cardiovascular II(v.5007)	MMP12		P39900	0.14568	0
Olink Target 96 Cardiovascular II(v.5007)	ACE2		Q9BYF1	0.44858	0
Olink Target 96 Cardiovascular II(v.5007)	PD-L2		Q9BQ51	0.95259	0
Olink Target 96 Cardiovascular II(v.5007)	CTSL1		P07711	1.21364	0
Olink Target 96 Cardiovascular II(v.5007)	hOSCAR		Q8IYS5	1.35781	0
Olink Target 96 Cardiovascular II(v.5007)	TNFRSF13B		O14836	0.73524	0
Olink Target 96 Cardiovascular II(v.5007)	TGM2		P21980	2.52974	0
Olink Target 96 Cardiovascular II(v.5007)	LEP		P41159	0.59127	0
Olink Target 96 Cardiovascular II(v.5007)	CA5A		P35218	1.76978	0.23684
Olink Target 96 Cardiovascular II(v.5007)	HSP 27		P04792	2.46322	0
Olink Target 96 Cardiovascular II(v.5007)	CD4		P01730	0.98606	0
Olink Target 96 Cardiovascular II(v.5007)	NEMO		Q9Y6K9	1.08531	0
Olink Target 96 Cardiovascular II(v.5007)	VEGFD		O43915	0.47382	0
Olink Target 96 Cardiovascular II(v.5007)	PARP-1		P09874	2.48482	0.40789
Olink Target 96 Cardiovascular II(v.5007)	HAOX1		Q9UJM8	0.99608	0
Olink Target 96 Inflammation(v.3023)	IL8	CXCL8	P10145	0.82033	0
Olink Target 96 Inflammation(v.3023)	VEGFA		P15692	0.80699	0
Olink Target 96 Inflammation(v.3023)	CD8A		P01732	1.98312	0
Olink Target 96 Inflammation(v.3023)	MCP-3		P80098	1.34475	0.01316
Olink Target 96 Inflammation(v.3023)	GDNF		P39905	1.89438	0.47368
Olink Target 96 Inflammation(v.3023)	CDCP1		Q9H5V8	-0.5215	0
Olink Target 96 Inflammation(v.3023)	CD244		Q9BZW8	1.9836	0
Olink Target 96 Inflammation(v.3023)	IL7		P13232	1.04912	0
Olink Target 96 Inflammation(v.3023)	OPG		O00300	0.6589	0
Olink Target 96 Inflammation(v.3023)	LAP TGF-beta-1		P01137	1.43977	0
Olink Target 96 Inflammation(v.3023)	uPA		P00749	1.50285	0
Olink Target 96 Inflammation(v.3023)	IL6		P05231	2.0282	0
Olink Target 96 Inflammation(v.3023)	IL-17C		Q9P0M4	1.43576	0
Olink Target 96 Inflammation(v.3023)	MCP-1	CCL2	P13500	1.145	0
Olink Target 96 Inflammation(v.3023)	IL-17A		Q16552	2.19247	0.92105
Olink Target 96 Inflammation(v.3023)	CXCL11		O14625	0.44721	0
Olink Target 96 Inflammation(v.3023)	AXIN1		O15169	1.14413	0
Olink Target 96 Inflammation(v.3023)	TRAIL		P50591	0.86548	0
Olink Target 96 Inflammation(v.3023)	IL-20RA		Q9UHF4	2.05805	0.51316
Olink Target 96 Inflammation(v.3023)	CXCL9		Q07325	1.81371	0
Olink Target 96 Inflammation(v.3023)	CST5		P28325	-0.17348	0
Olink Target 96 Inflammation(v.3023)	IL-2RB		P14784	1.29913	0.55263
Olink Target 96 Inflammation(v.3023)	IL-1 alpha		P01583	0.03556	0.55263
Olink Target 96 Inflammation(v.3023)	OSM		P13725	0.42807	0
Olink Target 96 Inflammation(v.3023)	IL2		P60568	2.89396	1
Olink Target 96 Inflammation(v.3023)	CXCL1		P09341	2.95074	0
Olink Target 96 Inflammation(v.3023)	TSLP		Q969D9	0.65995	0.67105
Olink Target 96 Inflammation(v.3023)	CCL4		P13236	2.09838	0
Olink Target 96 Inflammation(v.3023)	CD6		P30203	1.05323	0
Olink Target 96 Inflammation(v.3023)	SCF		P21583	1.43581	0
Olink Target 96 Inflammation(v.3023)	IL18		Q14116	0.7506	0
Olink Target 96 Inflammation(v.3023)	SLAMF1		Q13291	1.59418	0.55263
Olink Target 96 Inflammation(v.3023)	TGF-alpha		P01135	0.5516	0
Olink Target 96 Inflammation(v.3023)	MCP-4		Q99616	1.63098	0
Olink Target 96 Inflammation(v.3023)	CCL11		P51671	1.9741	0
Olink Target 96 Inflammation(v.3023)	TNFSF14		O43557	2.45073	0
Olink Target 96 Inflammation(v.3023)	FGF-23		Q9GZV9	1.19836	0.47368
Olink Target 96 Inflammation(v.3023)	IL-10RA		Q13651	1.19687	0.57895
Olink Target 96 Inflammation(v.3023)	FGF-5		P12034	1.95379	0.98684
Olink Target 96 Inflammation(v.3023)	MMP-1		P03956	0.8906	0
Olink Target 96 Inflammation(v.3023)	LIF-R		P42702	1.23399	0
Olink Target 96 Inflammation(v.3023)	FGF-21		Q9NSA1	2.13954	0.10526
Olink Target 96 Inflammation(v.3023)	CCL19		Q99731	1.55812	0
Olink Target 96 Inflammation(v.3023)	IL-15RA		Q13261	2.10501	0.43421
Olink Target 96 Inflammation(v.3023)	IL-10RB		Q08334	2.11215	0
Olink Target 96 Inflammation(v.3023)	IL-22 RA1		Q8N6P7	2.11268	0.93421
Olink Target 96 Inflammation(v.3023)	IL-18R1		Q13478	1.77594	0
Olink Target 96 Inflammation(v.3023)	PD-L1		Q9NZQ7	1.54499	0
Olink Target 96 Inflammation(v.3023)	Beta-NGF		P01138	0.23452	0.98684
Olink Target 96 Inflammation(v.3023)	CXCL5		P42830	1.4419	0
Olink Target 96 Inflammation(v.3023)	TRANCE		O14788	1.39402	0
Olink Target 96 Inflammation(v.3023)	HGF		P14210	0.81638	0
Olink Target 96 Inflammation(v.3023)	IL-12B		P29460	0.62132	0
Olink Target 96 Inflammation(v.3023)	IL-24		Q13007	2.13051	0.65789
Olink Target 96 Inflammation(v.3023)	IL13		P35225	1.45239	0.94737
Olink Target 96 Inflammation(v.3023)	ARTN		Q5T4W7	1.29053	0.13158
Olink Target 96 Inflammation(v.3023)	MMP-10		P09238	0.89493	0
Olink Target 96 Inflammation(v.3023)	IL10		P22301	1.65169	0
Olink Target 96 Inflammation(v.3023)	TNF		P01375	0.99494	0
Olink Target 96 Inflammation(v.3023)	CCL23		P55773	1.03928	0
Olink Target 96 Inflammation(v.3023)	CD5		P06127	1.23965	0
Olink Target 96 Inflammation(v.3023)	CCL3		P10147	1.4772	0
Olink Target 96 Inflammation(v.3023)	Flt3L		P49771	1.76928	0
Olink Target 96 Inflammation(v.3023)	CXCL6		P80162	1.6399	0
Olink Target 96 Inflammation(v.3023)	CXCL10		P02778	1.69227	0
Olink Target 96 Inflammation(v.3023)	4E-BP1		Q13541	1.27435	0
Olink Target 96 Inflammation(v.3023)	IL-20		Q9NYY1	1.40474	0.97368
Olink Target 96 Inflammation(v.3023)	SIRT2		Q8IXJ6	3.09406	0
Olink Target 96 Inflammation(v.3023)	CCL28		Q9NRJ3	1.03756	0
Olink Target 96 Inflammation(v.3023)	DNER		Q8NFT8	0.32029	0
Olink Target 96 Inflammation(v.3023)	EN-RAGE		P80511	1.7539	0
Olink Target 96 Inflammation(v.3023)	CD40		P25942	1.66291	0
Olink Target 96 Inflammation(v.3023)	IL33		O95760	2.61284	1
Olink Target 96 Inflammation(v.3023)	IFN-gamma		P01579	2.13186	0
Olink Target 96 Inflammation(v.3023)	FGF-19		O95750	1.48902	0
Olink Target 96 Inflammation(v.3023)	IL4		P05112	1.26626	0.90789
Olink Target 96 Inflammation(v.3023)	LIF		P15018	1.16259	0.55263
Olink Target 96 Inflammation(v.3023)	NRTN		Q99748	1.29678	0.96053
Olink Target 96 Inflammation(v.3023)	MCP-2		P80075	2.2934	0
Olink Target 96 Inflammation(v.3023)	CASP-8		Q14790	0.69967	0
Olink Target 96 Inflammation(v.3023)	CCL25		O15444	1.98404	0.02632
Olink Target 96 Inflammation(v.3023)	CX3CL1		P78423	0.98251	0
Olink Target 96 Inflammation(v.3023)	TNFRSF9		Q07011	1.09226	0
Olink Target 96 Inflammation(v.3023)	NT-3		P20783	2.47597	0.53947
Olink Target 96 Inflammation(v.3023)	TWEAK		O43508	0.41627	0
Olink Target 96 Inflammation(v.3023)	CCL20		P78556	1.88491	0
Olink Target 96 Inflammation(v.3023)	ST1A1		P50225	1.27255	0
Olink Target 96 Inflammation(v.3023)	STAMBP		O95630	0.69999	0
Olink Target 96 Inflammation(v.3023)	IL5		P05113	2.26094	0.88158
Olink Target 96 Inflammation(v.3023)	ADA		P00813	1.41472	0
Olink Target 96 Inflammation(v.3023)	TNFB		P01374	1.49146	0
Olink Target 96 Inflammation(v.3023)	CSF-1	M-CSF	P09603	1.02318	0
