# Supplementary material for: Labour promotes systemic mobilisation of monocytes, T cell activation and local secretion of chemotactic factors in the intervillous space of the placenta
Source: Front Immunol. 2023 Mar 8;14:1129261. doi: 10.3389/fimmu.2023.1129261 (PMC10030611; doi:10.3389/fimmu.2023.1129261)
Supplement: Supplementary file 3 [file Table_4.xlsx]

## Sheet: Supplementary table S4 PB
Peripheral blood	Discovery?	P value	Mean of Labour	Mean of Non-labour	Difference	SE of difference	t ratio	df	q value
MMP7	No	0.001932	13.34	12.81	0.524	0.1397	3.75	15	0.093105
CD6	No	0.002195	6.025	5.108	0.9162	0.2485	3.687	15	0.093105
TGF-alpha	No	0.002044	5.047	4.249	0.7977	0.2143	3.722	15	0.093105
CSF-1	No	0.001067	10.37	10.07	0.293	0.07252	4.041	15	0.093105
IFN-gamma	No	0.004051	5.382	6.797	-1.415	0.4176	3.389	15	0.137472
PSGL-1	No	0.007373	4.002	3.616	0.386	0.1247	3.096	15	0.157339
CXCL9	No	0.007919	6.087	6.659	-0.5719	0.1868	3.061	15	0.157339
TNF	No	0.008345	3.405	3.884	-0.4797	0.158	3.036	15	0.157339
Flt3L	No	0.006928	8.791	9.446	-0.6554	0.2096	3.127	15	0.157339
OSM	No	0.009566	8.704	7.812	0.8912	0.3002	2.969	15	0.162316
CCL3	No	0.017053	5.89	6.701	-0.8118	0.3026	2.682	15	0.261006
FABP2	No	0.018459	7.222	8.141	-0.9194	0.3479	2.643	15	0.261006
TRAIL	No	0.024818	6.816	7.169	-0.353	0.1416	2.494	15	0.320077
CCL3	No	0.026409	6.018	6.849	-0.8312	0.3376	2.462	15	0.320077
IL-27	No	0.029331	7.746	7.538	0.2075	0.08617	2.409	15	0.331797
XCL1	No	0.034637	4.061	4.836	-0.7747	0.3335	2.323	15	0.367328
IL-4RA	No	0.045607	2.762	3.198	-0.4364	0.2002	2.18	15	0.389764
IDUA	No	0.050535	5.566	4.856	0.7101	0.334	2.126	15	0.389764
AGRP	No	0.048544	5.414	5.04	0.3741	0.1742	2.147	15	0.389764
IL-17C	No	0.043819	4.387	3.728	0.6594	0.2996	2.201	15	0.389764
TRANCE	No	0.041503	2.879	3.405	-0.5258	0.2358	2.229	15	0.389764
CXCL10	No	0.04917	9.286	9.97	-0.6841	0.3196	2.14	15	0.389764
PTX3	No	0.072487	4.65	4.268	0.3822	0.1978	1.932	15	0.494864
CD4	No	0.079867	3.996	4.255	-0.2588	0.1377	1.879	15	0.494864
TNFSF14	No	0.081661	7.346	6.759	0.5871	0.3145	1.866	15	0.494864
MMP-1	No	0.07467	13.11	14.18	-1.071	0.5592	1.916	15	0.494864
FGF-19	No	0.06865	9.173	8.226	0.9471	0.4828	1.962	15	0.494864
IL-15RA	No	0.07856	1.627	1.891	-0.2631	0.1394	1.888	15	0.494864
IgG Fc receptor II-b	No	0.08737	2.268	1.777	0.4914	0.2687	1.829	15	0.511207
HSP 27	No	0.095699	13.24	13.13	0.1066	0.05996	1.778	15	0.537075
LIF	No	0.098122	0.5185	0.00141	0.5171	0.2932	1.764	15	0.537075
LEP	No	0.108264	8.181	7.684	0.497	0.291	1.708	15	0.574067
SRC	No	0.114384	8.248	8.471	-0.2227	0.1328	1.676	15	0.585229
MCP-4	No	0.117267	13.86	14.36	-0.503	0.3026	1.662	15	0.585229
TNFRSF13B	No	0.120955	9.315	9.561	-0.2459	0.1496	1.644	15	0.586391
OPG	No	0.125295	10.8	10.24	0.5504	0.339	1.624	15	0.590559
IL6	No	0.134528	3.501	2.46	1.041	0.6581	1.582	15	0.600704
KIM1	No	0.132099	7.383	6.83	0.5524	0.3469	1.593	15	0.600704
EN-RAGE	No	0.153081	4.069	4.531	-0.4618	0.3068	1.505	15	0.643982
TNFB	No	0.153395	4.318	4.708	-0.3907	0.2598	1.504	15	0.643982
BMP-6	No	0.155606	2.002	2.456	-0.4539	0.3036	1.495	15	0.643982
SOD2	No	0.162165	10.53	10.44	0.08278	0.0563	1.47	15	0.655148
CXCL11	No	0.174958	10.31	10.88	-0.5727	0.4022	1.424	15	0.690392
SPON2	No	0.185634	9.782	9.848	-0.06598	0.04756	1.387	15	0.715872
TNFRSF9	No	0.193092	5.592	5.908	-0.3162	0.232	1.363	15	0.728086
CTRC	No	0.200878	10.68	10.34	0.3436	0.2569	1.338	15	0.734858
hOSCAR	No	0.20355	10.39	10.26	0.1362	0.1024	1.329	15	0.734858
CEACAM8	No	0.211323	6.812	6.389	0.4227	0.3238	1.306	15	0.738895
PD-L2	No	0.217732	3.204	3.534	-0.3293	0.2559	1.287	15	0.738895
CCL23	No	0.215206	10.17	9.917	0.252	0.1947	1.294	15	0.738895
RAGE	No	0.222215	12.03	12.39	-0.3628	0.2848	1.274	15	0.739321
GDNF	No	0.233374	0.7178	1.141	-0.4232	0.3408	1.242	15	0.761516
CCL4	No	0.243991	6.589	6.858	-0.2693	0.2221	1.213	15	0.781139
GT	No	0.250808	0.9998	1.303	-0.3032	0.2538	1.195	15	0.788095
CD40-L	No	0.25875	6.635	6.275	0.36	0.3066	1.174	15	0.798268
CCL28	No	0.282108	3.794	4.264	-0.47	0.4213	1.116	15	0.854788
FGF-23	No	0.288087	1.566	2.208	-0.6421	0.583	1.101	15	0.857589
BOC	No	0.361316	3.602	3.707	-0.1042	0.1106	0.9416	15	0.924432
IL1RL2	No	0.330734	3.092	3.297	-0.2052	0.2042	1.005	15	0.924432
GIF	No	0.365436	7.07	7.346	-0.2763	0.296	0.9333	15	0.924432
CD8A	No	0.33483	8.404	8.08	0.3236	0.3247	0.9965	15	0.924432
MCP-3	No	0.386805	2.551	2.203	0.3483	0.3907	0.8914	15	0.924432
LAP TGF-beta-1	No	0.385149	9.292	9.485	-0.1926	0.2153	0.8946	15	0.924432
AXIN1	No	0.376682	4.821	5.172	-0.3514	0.3857	0.911	15	0.924432
CST5	No	0.376973	5.487	5.356	0.1316	0.1446	0.9105	15	0.924432
PD-L1	No	0.371897	7.817	8.067	-0.2491	0.2706	0.9205	15	0.924432
IL10	No	0.366304	4.072	3.628	0.444	0.4766	0.9316	15	0.924432
CASP-8	No	0.332698	5.412	5.858	-0.4462	0.4457	1.001	15	0.924432
CCL25	No	0.386815	6.247	5.956	0.2904	0.3258	0.8914	15	0.924432
NT-3	No	0.323683	0.9276	1.129	-0.2019	0.1978	1.02	15	0.924432
IL-20RA	No	0.356175	1.677	1.277	0.4004	0.4205	0.952	15	0.924432
PGF	No	0.52611	11.05	11.29	-0.2409	0.3711	0.6491	15	0.930559
IL-1ra	No	0.487594	5.813	5.639	0.1743	0.2449	0.7117	15	0.930559
TIE2	No	0.499548	6.746	6.842	-0.09647	0.1394	0.6919	15	0.930559
FGF-21	No	0.483574	8.695	7.901	0.794	1.105	0.7184	15	0.930559
GH	No	0.454963	10.13	10.05	0.08121	0.1059	0.767	15	0.930559
PAPPA	No	0.542936	7.337	7.198	0.1388	0.223	0.6225	15	0.930559
REN	No	0.528324	6.988	7.158	-0.1701	0.2635	0.6455	15	0.930559
MERTK	No	0.524537	5.806	5.944	-0.1387	0.2128	0.6516	15	0.930559
THBS2	No	0.474451	5.727	5.785	-0.0581	0.07919	0.7337	15	0.930559
TM	No	0.413093	9.608	9.736	-0.1283	0.1524	0.8419	15	0.930559
AMBP	No	0.406847	7.591	7.703	-0.1119	0.1311	0.8534	15	0.930559
PRELP	No	0.46756	7.572	7.634	-0.06272	0.08414	0.7454	15	0.930559
IL16	No	0.435758	6.075	6.22	-0.1451	0.1812	0.8008	15	0.930559
SORT1	No	0.46489	8.655	8.545	0.1107	0.1476	0.7499	15	0.930559
CCL17	No	0.505968	8.308	8.075	0.2327	0.3415	0.6815	15	0.930559
LPL	No	0.511607	8.215	8.377	-0.1623	0.2414	0.6723	15	0.930559
HB-EGF	No	0.469501	2.867	2.964	-0.09619	0.1296	0.7421	15	0.930559
THPO	No	0.4363	3.635	3.495	0.1399	0.1749	0.7998	15	0.930559
VEGFA	No	0.470626	10.92	10.83	0.08321	0.1124	0.7402	15	0.930559
CDCP1	No	0.515762	2.875	3.19	-0.3149	0.4731	0.6656	15	0.930559
CCL11	No	0.403578	8.51	8.257	0.2526	0.2938	0.8595	15	0.930559
FGF-21	No	0.467439	6.943	6.231	0.7119	0.9548	0.7456	15	0.930559
HGF	No	0.441329	9.613	9.381	0.2315	0.2927	0.7909	15	0.930559
ARTN	No	0.479106	2.05	2.233	-0.1834	0.2527	0.7258	15	0.930559
MMP-10	No	0.53296	8.004	8.169	-0.1649	0.2584	0.6382	15	0.930559
DNER	No	0.506359	8.052	7.988	0.06343	0.09317	0.6808	15	0.930559
PARP-1	No	0.491103	2.044	2.299	-0.2542	0.3601	0.7058	15	0.930559
CA5A	No	0.540859	3.022	2.757	0.2649	0.4233	0.6258	15	0.930559
TF	No	0.568624	4.755	4.855	-0.1003	0.172	0.5829	15	0.939679
GDF-2	No	0.571243	8.074	7.942	0.132	0.228	0.5789	15	0.939679
CTSL1	No	0.567415	7.019	7.116	-0.09701	0.1659	0.5847	15	0.939679
IL8	No	0.572928	5.773	5.969	-0.1962	0.3405	0.5763	15	0.939679
SIRT2	No	0.575946	5.944	6.207	-0.263	0.46	0.5718	15	0.939679
PAR-1	No	0.594826	8.704	8.799	-0.09516	0.1751	0.5434	15	0.943683
VEGFD	No	0.590386	7.08	6.953	0.1276	0.2319	0.55	15	0.943683
CD5	No	0.595086	5.874	5.776	0.09709	0.1788	0.543	15	0.943683
ADM	No	0.661332	9.92	10.02	-0.09965	0.223	0.4469	15	0.946964
STK4	No	0.650269	4.785	4.944	-0.1591	0.3439	0.4626	15	0.946964
MMP12	No	0.628537	5.657	5.521	0.1354	0.2742	0.4939	15	0.946964
TGM2	No	0.668674	6.727	6.62	0.1072	0.2455	0.4365	15	0.946964
IL7	No	0.646552	2.214	2.283	-0.06868	0.1468	0.4679	15	0.946964
IL18	No	0.605234	9.608	9.478	0.1302	0.2466	0.528	15	0.946964
CD40	No	0.630662	10.91	10.83	0.08545	0.1741	0.4908	15	0.946964
CCL20	No	0.655835	7.252	7.125	0.127	0.2792	0.4547	15	0.946964
IL-2RB	No	0.669706	0.9851	0.9129	0.0722	0.1659	0.4351	15	0.946964
IL-1 alpha	No	0.65461	-1.112	-1.067	-0.04431	0.09708	0.4564	15	0.946964
TSLP	No	0.642464	0.5358	0.6861	-0.1503	0.3172	0.4738	15	0.946964
IL-10RA	No	0.633391	1.258	1.412	-0.154	0.3163	0.4869	15	0.946964
IL-24	No	0.614175	1.636	1.428	0.2085	0.4049	0.5148	15	0.946964
ANGPT1	No	0.712268	9.902	9.824	0.07779	0.207	0.3759	15	0.948491
PRSS27	No	0.754634	9.017	8.961	0.05544	0.1742	0.3183	15	0.948491
PDGF subunit B	No	0.727655	10.1	10.04	0.05979	0.1685	0.3548	15	0.948491
SCF	No	0.754517	8.737	8.799	-0.06117	0.1921	0.3185	15	0.948491
IL18	No	0.737534	9.625	9.531	0.09368	0.2744	0.3414	15	0.948491
PIgR	No	0.729474	6.242	6.214	0.02737	0.07768	0.3524	15	0.948491
VSIG2	No	0.707658	3.494	3.4	0.09348	0.2446	0.3822	15	0.948491
Dkk-1	No	0.748521	10.21	10.26	-0.04799	0.147	0.3265	15	0.948491
HAOX1	No	0.683466	5.385	5.65	-0.2659	0.6395	0.4158	15	0.948491
CD244	No	0.737378	6.137	6.2	-0.06297	0.1843	0.3416	15	0.948491
LIF-R	No	0.730176	6.639	6.54	0.09939	0.2828	0.3514	15	0.948491
IL-18R1	No	0.739919	8.591	8.668	-0.07754	0.2293	0.3382	15	0.948491
CXCL5	No	0.741447	10.44	10.63	-0.1861	0.5537	0.3361	15	0.948491
MCP-2	No	0.724985	9.03	9.115	-0.08511	0.2374	0.3585	15	0.948491
ADA	No	0.73697	5.952	5.889	0.06349	0.1856	0.3422	15	0.948491
NEMO	No	0.766098	5.046	5.155	-0.1096	0.3617	0.3029	15	0.955819
CXCL1	No	0.806656	10.53	10.46	0.06181	0.2481	0.2491	15	0.968833
GLO1	No	0.817354	8.5	8.444	0.05548	0.236	0.235	15	0.968833
CD84	No	0.818116	5.792	5.749	0.04365	0.1865	0.234	15	0.968833
SERPINA12	No	0.822206	5.293	5.449	-0.156	0.6822	0.2287	15	0.968833
CXCL6	No	0.817961	10.14	10.07	0.06517	0.2782	0.2342	15	0.968833
4E-BP1	No	0.802422	7.474	7.618	-0.1444	0.567	0.2547	15	0.968833
CX3CL1	No	0.820443	3.557	3.588	-0.03145	0.1362	0.231	15	0.968833
STAMBP	No	0.816243	5.151	5.257	-0.1053	0.4452	0.2365	15	0.968833
TNFRSF10A	No	0.874595	3.741	3.767	-0.0261	0.1626	0.1605	15	0.976324
TNFRSF11A	No	0.859868	5.571	5.608	-0.03702	0.2061	0.1796	15	0.976324
FS	No	0.844431	11.41	11.49	-0.08552	0.4283	0.1997	15	0.976324
DECR1	No	0.862736	5.088	4.991	0.09637	0.5479	0.1759	15	0.976324
MARCO	No	0.846216	6.376	6.352	0.02471	0.1252	0.1973	15	0.976324
ACE2	No	0.840519	4.104	4.15	-0.04569	0.2231	0.2048	15	0.976324
IL-12B	No	0.869492	6.243	6.21	0.03303	0.1976	0.1671	15	0.976324
ST1A1	No	0.870544	5.19	5.125	0.06446	0.3888	0.1658	15	0.976324
ADAM-TS13	No	0.958605	6.509	6.511	-0.00277	0.05248	0.05278	15	0.996493
TRAIL-R2	No	0.933779	5.51	5.525	-0.01529	0.181	0.0845	15	0.996493
LOX-1	No	0.953291	10.13	10.12	0.01055	0.1771	0.05956	15	0.996493
Gal-9	No	0.924737	7.734	7.721	0.0134	0.1395	0.09607	15	0.996493
HO-1	No	0.968882	11.92	11.91	0.00636	0.1603	0.03967	15	0.996493
ITGB1BP2	No	0.984957	4.636	4.645	-0.00887	0.4627	0.01917	15	0.996493
DCN	No	0.910644	4.004	3.984	0.02038	0.1786	0.1141	15	0.996493
PRSS8	No	0.986627	10.06	10.07	-0.00173	0.1015	0.01704	15	0.996493
uPA	No	0.980238	10.52	10.53	-0.00643	0.2553	0.02519	15	0.996493
MCP-1	No	0.941344	11.39	11.41	-0.01565	0.2092	0.07482	15	0.996493
CXCL1	No	0.935428	10.58	10.55	0.02262	0.2746	0.08239	15	0.996493
SCF	No	0.960836	9.295	9.305	-0.00959	0.1921	0.04993	15	0.996493
CCL19	No	0.904086	8.893	8.813	0.07998	0.6526	0.1226	15	0.996493
IL-10RB	No	0.981349	8.134	8.13	0.00373	0.1569	0.02377	15	0.996493
TWEAK	No	0.926267	7.691	7.676	0.01461	0.1552	0.09411	15	0.996493
SLAMF1	No	0.968561	1.621	1.628	-0.00718	0.1792	0.04008	15	0.996493

## Sheet: IVB
Intervillous blood	Discovery?	P value	Mean of Labour	Mean of Non-labour	Difference	SE of difference	t ratio	df	q value
IL8	Yes	1e-06	12.1	8.524	3.577	0.4644	7.701	15	0.000216
IL6	Yes	8e-06	11.6	8.04	3.559	0.5394	6.599	15	0.000666
GDF-2	Yes	3e-05	4.726	6.609	-1.883	0.3199	5.886	15	0.001056
GDNF	Yes	3.4e-05	6.774	5.04	1.734	0.2977	5.824	15	0.001056
LIF	Yes	2.6e-05	5.4	1.237	4.162	0.6989	5.955	15	0.001056
GLO1	Yes	5.9e-05	9.551	10.06	-0.5112	0.09265	5.518	15	0.001551
MCP-1	Yes	7.4e-05	14.23	12.7	1.527	0.2827	5.4	15	0.001657
PTX3	Yes	0.000114	5.042	4.135	0.9069	0.1755	5.169	15	0.002254
PD-L1	Yes	0.000142	9.809	9.233	0.5761	0.1139	5.056	15	0.002456
CCL20	Yes	0.000171	11.87	9.345	2.523	0.5088	4.959	15	0.002456
CSF-1	Yes	0.000171	11.05	10.17	0.8758	0.1765	4.961	15	0.002456
AXIN1	Yes	0.00021	3.702	5.277	-1.575	0.3242	4.856	15	0.002751
CD8A	No	0.000887	5.292	6.593	-1.3	0.3147	4.132	15	0.010751
ADAM-TS13	No	0.00112	5.77	6.245	-0.475	0.1182	4.017	15	0.011765
FABP2	No	0.001095	5.635	7.004	-1.369	0.3399	4.028	15	0.011765
SOD2	No	0.001268	10.82	10.66	0.1603	0.04052	3.956	15	0.012483
ACE2	No	0.001363	6.466	5.473	0.993	0.2533	3.92	15	0.012635
SRC	No	0.001542	8.118	8.593	-0.4758	0.1233	3.86	15	0.012786
VEGFD	No	0.001518	4.434	5.911	-1.476	0.3817	3.868	15	0.012786
IL-4RA	No	0.001663	2.656	3.323	-0.6671	0.1745	3.823	15	0.013104
TNFRSF13B	No	0.001959	7.374	8.479	-1.104	0.295	3.743	15	0.014033
Flt3L	No	0.00194	11.62	10.69	0.9305	0.2483	3.748	15	0.014033
IL18	No	0.002102	12.24	10.85	1.392	0.3754	3.709	15	0.014397
HB-EGF	No	0.00229	4.045	3.035	1.01	0.2754	3.667	15	0.014594
MCP-2	No	0.002316	11.73	10.59	1.144	0.3125	3.661	15	0.014594
PRSS8	No	0.002454	9.739	10.03	-0.2954	0.0813	3.633	15	0.014873
TNFSF14	No	0.004443	7.298	6.044	1.254	0.375	3.344	15	0.025928
IL18	No	0.005502	12.34	11.02	1.324	0.4087	3.239	15	0.029891
HO-1	No	0.005343	13.97	13.3	0.6611	0.2032	3.254	15	0.029891
TGM2	No	0.005892	7.432	8.874	-1.443	0.45	3.206	15	0.030943
DCN	No	0.006334	5.36	4.79	0.5701	0.1798	3.171	15	0.032191
AGRP	No	0.009414	3.171	4.228	-1.057	0.355	2.976	15	0.043624
CXCL1	No	0.009254	13.08	11.87	1.211	0.4057	2.985	15	0.043624
BMP-6	No	0.009116	0.8644	1.662	-0.7981	0.2667	2.992	15	0.043624
CXCL1	No	0.009886	12.99	11.79	1.196	0.4052	2.952	15	0.044503
TGF-alpha	No	0.010258	5.456	4.472	0.984	0.3354	2.934	15	0.044896
IDUA	No	0.01215	6.895	6.37	0.5252	0.1842	2.851	15	0.050377
MCP-3	No	0.01209	5.596	4.077	1.519	0.5323	2.853	15	0.050377
TNFB	No	0.012564	3.055	3.744	-0.6889	0.2431	2.834	15	0.05076
LIF-R	No	0.013812	7.127	6.378	0.7488	0.2687	2.787	15	0.05308
IL10	No	0.01354	5.551	4.074	1.477	0.528	2.797	15	0.05308
CDCP1	No	0.014224	7.293	6.105	1.188	0.4286	2.773	15	0.053359
CCL25	No	0.015487	3.008	4.364	-1.356	0.4965	2.73	15	0.056746
TNFRSF10A	No	0.01675	6.447	5.226	1.221	0.4536	2.691	15	0.057371
CEACAM8	No	0.016218	7.755	6.956	0.7988	0.2951	2.707	15	0.057371
MMP12	No	0.016389	11.2	10.4	0.7995	0.2959	2.702	15	0.057371
TRAIL-R2	No	0.018835	10.81	9.231	1.579	0.5998	2.633	15	0.06314
ADM	No	0.021832	5.685	7.339	-1.653	0.6462	2.558	15	0.070531
STK4	No	0.021934	4.617	5.122	-0.5052	0.1977	2.556	15	0.070531
MCP-4	No	0.022674	15.13	14.34	0.7919	0.3119	2.539	15	0.071452
PRSS27	No	0.02646	9.471	8.95	0.5212	0.2118	2.461	15	0.081244
CCL19	No	0.026813	5.734	7.289	-1.556	0.6339	2.454	15	0.081244
VEGFA	No	0.029413	9.057	9.746	-0.6894	0.2864	2.407	15	0.086131
OSM	No	0.029519	8.395	7.269	1.126	0.468	2.405	15	0.086131
SORT1	No	0.036424	9.837	9.575	0.2616	0.1139	2.297	15	0.10248
CD40	No	0.035858	12.41	11.81	0.6072	0.2634	2.305	15	0.10248
EN-RAGE	No	0.037616	8.371	7.747	0.6242	0.2737	2.28	15	0.103979
PARP-1	No	0.040959	8.775	7.176	1.6	0.7153	2.236	15	0.111267
TM	No	0.042754	10.44	10.68	-0.2333	0.1054	2.214	15	0.114175
PDGF subunit B	No	0.045976	7.848	8.676	-0.8284	0.3808	2.176	15	0.120734
GIF	No	0.053106	5.625	7.153	-1.528	0.7279	2.099	15	0.137171
LOX-1	No	0.054732	10.78	10.56	0.2153	0.1034	2.083	15	0.13909
MERTK	No	0.059128	4.481	5.041	-0.5594	0.2739	2.042	15	0.141154
TRAIL	No	0.057983	7.967	7.412	0.5541	0.27	2.053	15	0.141154
ARTN	No	0.057717	4.645	4.058	0.5867	0.2855	2.055	15	0.141154
ADA	No	0.058917	8.614	7.88	0.7335	0.3588	2.044	15	0.141154
IL-20RA	No	0.060783	2.999	2.362	0.6378	0.3146	2.027	15	0.142941
TF	No	0.065686	8.76	7.891	0.8698	0.4381	1.985	15	0.146281
Gal-9	No	0.063743	9.246	8.905	0.341	0.1703	2.002	15	0.146281
LAP TGF-beta-1	No	0.065918	8.993	9.487	-0.4941	0.2491	1.984	15	0.146281
IL-24	No	0.065901	2.59	1.929	0.6607	0.3331	1.984	15	0.146281
MMP-1	No	0.068565	14.42	15.51	-1.095	0.558	1.962	15	0.150043
SCF	No	0.071387	7.573	8.029	-0.4563	0.2352	1.94	15	0.154079
SCF	No	0.07725	8.118	8.579	-0.4608	0.2429	1.897	15	0.164479
PSGL-1	No	0.084689	4.032	3.76	0.2722	0.1474	1.846	15	0.177916
IL-18R1	No	0.08598	8.706	8.292	0.4137	0.2251	1.838	15	0.17825
ANGPT1	No	0.090459	8.706	9.11	-0.4044	0.2235	1.809	15	0.185099
THPO	No	0.098643	2.325	2.764	-0.4394	0.2496	1.761	15	0.197842
CCL28	No	0.099197	3.672	4.317	-0.6449	0.3669	1.758	15	0.197842
BOC	No	0.106471	3.116	3.547	-0.431	0.2509	1.717	15	0.209068
DNER	No	0.108807	7.742	8.218	-0.4758	0.279	1.705	15	0.209068
IL-2RB	No	0.107709	1.608	1.307	0.3008	0.1758	1.711	15	0.209068
TNFRSF11A	No	0.113751	8.553	7.893	0.6599	0.3929	1.68	15	0.211292
DECR1	No	0.113987	6.538	7.701	-1.164	0.6933	1.678	15	0.211292
TWEAK	No	0.113231	9.422	8.947	0.4751	0.2824	1.682	15	0.211292
PAPPA	No	0.117078	8.152	7.792	0.3608	0.217	1.663	15	0.214498
PGF	No	0.121674	11.77	12.08	-0.3181	0.1939	1.641	15	0.218135
LPL	No	0.123216	6.812	7.27	-0.4579	0.2804	1.633	15	0.218135
CD6	No	0.122596	6.139	6.729	-0.5893	0.3602	1.636	15	0.218135
FS	No	0.12491	10.45	10.69	-0.2391	0.1471	1.625	15	0.218675
CTSL1	No	0.133506	9.392	9.857	-0.4644	0.2927	1.586	15	0.231156
TNF	No	0.136518	5.398	4.198	1.2	0.7627	1.573	15	0.231481
CCL3	No	0.136632	8.932	7.723	1.208	0.7684	1.573	15	0.231481
IL-27	No	0.138556	7.536	7.645	-0.1087	0.0695	1.564	15	0.232243
LEP	No	0.140345	7.833	7.433	0.4006	0.2573	1.557	15	0.232767
SPON2	No	0.147371	9.601	9.686	-0.08522	0.05578	1.528	15	0.241873
hOSCAR	No	0.160965	9.754	9.982	-0.2278	0.1545	1.475	15	0.258793
NEMO	No	0.160511	6.961	7.335	-0.3736	0.253	1.476	15	0.258793
AMBP	No	0.165498	7.269	6.88	0.3885	0.2665	1.458	15	0.263392
TIE2	No	0.17102	5.86	6.169	-0.3085	0.2146	1.438	15	0.26946
THBS2	No	0.174564	5.908	5.833	0.07534	0.05286	1.425	15	0.27232
FGF-23	No	0.180033	1.188	1.731	-0.5435	0.3865	1.406	15	0.278097
MMP7	No	0.182546	12.89	13.26	-0.375	0.2683	1.398	15	0.279242
IL-10RB	No	0.189283	7.595	7.808	-0.2128	0.1547	1.375	15	0.286764
CXCL10	No	0.194187	13.3	12.79	0.5068	0.3729	1.359	15	0.291392
FGF-19	No	0.204997	7.536	7.123	0.4133	0.3119	1.325	15	0.30471
NT-3	No	0.209417	3.179	3.844	-0.6655	0.5075	1.311	15	0.308371
CXCL9	No	0.225053	10.12	9.154	0.9678	0.7649	1.265	15	0.328327
SLAMF1	No	0.273627	1.801	1.336	0.4649	0.4091	1.136	15	0.395529
KIM1	No	0.278161	7.774	8.296	-0.5218	0.4637	1.125	15	0.398427
SIRT2	No	0.283629	9.875	9.537	0.3381	0.304	1.112	15	0.4026
CCL3	No	0.287103	8.455	7.594	0.861	0.7801	1.104	15	0.403892
XCL1	No	0.289677	5.227	5.598	-0.3715	0.3384	1.098	15	0.403907
IL-1 alpha	No	0.298251	2.298	1.429	0.8687	0.8061	1.078	15	0.408629
IL-15RA	No	0.295989	2.804	2.582	0.2224	0.2054	1.083	15	0.408629
RAGE	No	0.305464	13.34	13.01	0.3332	0.314	1.061	15	0.412049
MARCO	No	0.305977	5.877	6.038	-0.1617	0.1525	1.06	15	0.412049
STAMBP	No	0.310676	9.795	9.466	0.3289	0.3135	1.049	15	0.414831
CA5A	No	0.325013	1.824	2.13	-0.3065	0.3012	1.018	15	0.430328
ST1A1	No	0.331623	5.347	5.127	0.2198	0.2191	1.003	15	0.435421
CD84	No	0.346254	4.95	5.169	-0.2189	0.2251	0.9724	15	0.449812
GT	No	0.348293	0.3171	0.4785	-0.1614	0.1667	0.9682	15	0.449812
CD4	No	0.353619	5.055	4.764	0.2907	0.3036	0.9572	15	0.452978
HAOX1	No	0.370495	4.324	4.871	-0.5471	0.5926	0.9232	15	0.470768
4E-BP1	No	0.377838	10.61	10.8	-0.1853	0.2039	0.9088	15	0.476258
IL16	No	0.401832	8.054	7.837	0.2169	0.2514	0.8628	15	0.502481
CD40-L	No	0.414735	6.305	5.979	0.3252	0.3876	0.8388	15	0.514533
CXCL6	No	0.428262	9.824	10.19	-0.363	0.4458	0.8142	15	0.526387
IL-10RA	No	0.430972	1.099	1.34	-0.2413	0.2981	0.8093	15	0.526387
CCL17	No	0.43752	8.113	8.358	-0.2447	0.3068	0.7976	15	0.530274
CCL11	No	0.445203	7.283	7.648	-0.3646	0.465	0.7841	15	0.531411
CD5	No	0.442359	7.409	7.201	0.2076	0.263	0.7891	15	0.531411
PIgR	No	0.449511	7.117	6.933	0.1834	0.2362	0.7765	15	0.532518
CXCL11	No	0.459193	10.53	10.77	-0.2403	0.3162	0.7597	15	0.539929
OPG	No	0.471608	11.84	12.02	-0.1779	0.2409	0.7385	15	0.550419
CXCL5	No	0.48045	9.586	9.107	0.4794	0.6625	0.7236	15	0.556615
PD-L2	No	0.521057	3.745	3.574	0.1708	0.26	0.6571	15	0.599253
PAR-1	No	0.543117	6.38	6.171	0.2087	0.3354	0.6223	15	0.620098
IL1RL2	No	0.565457	4.175	4.024	0.1504	0.256	0.5877	15	0.64096
FGF-21	No	0.570491	3.56	3.986	-0.4265	0.7353	0.5801	15	0.642047
IL-12B	No	0.583692	6.321	6.456	-0.1354	0.2418	0.5601	15	0.652245
MMP-10	No	0.616374	10.99	11.17	-0.1792	0.3502	0.5116	15	0.683915
SERPINA12	No	0.639291	5.755	5.426	0.3291	0.688	0.4784	15	0.704382
FGF-21	No	0.666293	4.947	5.311	-0.3642	0.8279	0.4399	15	0.728235
REN	No	0.670184	8.2	8.265	-0.06533	0.1504	0.4344	15	0.728235
CASP-8	No	0.688116	9.813	9.663	0.1504	0.3676	0.4093	15	0.7426
PRELP	No	0.709339	7.814	7.752	0.06224	0.1638	0.3799	15	0.760296
CTRC	No	0.739478	9.142	9.301	-0.159	0.4695	0.3388	15	0.781961
GH	No	0.737068	9.899	9.927	-0.02723	0.07961	0.342	15	0.781961
IL-1ra	No	0.74915	7.193	7.271	-0.07832	0.2405	0.3257	15	0.784638
VSIG2	No	0.75695	3.128	3.056	0.07122	0.2259	0.3152	15	0.784638
CX3CL1	No	0.754511	3.34	3.273	0.06708	0.2106	0.3185	15	0.784638
HSP 27	No	0.780724	9.301	9.412	-0.1111	0.392	0.2834	15	0.798925
HGF	No	0.780874	13.1	13.04	0.06275	0.2216	0.2832	15	0.798925
CCL23	No	0.798388	8.482	8.594	-0.1118	0.4299	0.26	15	0.811575
CCL4	No	0.815497	7.449	7.267	0.1822	0.7671	0.2375	15	0.823652
IL-17C	No	0.870506	4.107	4.009	0.09766	0.5889	0.1658	15	0.873611
ITGB1BP2	No	0.897143	4.636	4.598	0.03804	0.2893	0.1315	15	0.894645
IgG Fc receptor II-b	No	0.919078	3.406	3.361	0.04447	0.4304	0.1033	15	0.902788
IL7	No	0.922498	1.963	1.942	0.02124	0.2147	0.09894	15	0.902788
IFN-gamma	No	0.914501	7.847	7.945	-0.09755	0.8934	0.1092	15	0.902788
Dkk-1	No	0.947461	9.812	9.787	0.02449	0.3655	0.06701	15	0.904739
uPA	No	0.946127	12.21	12.2	0.01055	0.1535	0.06871	15	0.904739
CST5	No	0.938347	5.505	5.49	0.01496	0.1902	0.07865	15	0.904739
TSLP	No	0.930308	0.2362	0.265	-0.02882	0.324	0.08894	15	0.904739
TRANCE	No	0.95834	2.356	2.34	0.01626	0.3061	0.05312	15	0.909614
CD244	No	0.968765	6.003	5.997	0.00568	0.1427	0.03982	15	0.914004
TNFRSF9	No	0.989652	6.687	6.692	-0.0046	0.3488	0.01319	15	0.928152
